# Supplementary material for: Increased Collagen Turnover Impairs Tendon Microstructure and Stability in Integrin α2β1-Deficient Mice
Source: Int J Mol Sci. 2020 Apr 18;21(8):2835. doi: 10.3390/ijms21082835 (PMC7215526; doi:10.3390/ijms21082835)
Supplement: Supplementary file 1 [file ijms-21-02835-s001.zip]

Archive with 4 entries (4 files):
- Fig S2.tif
- Fig S3.tif
- Fig S4.tif
- Fig S1.tif
